# Supplementary material for: Antimicrobial, Antioxidant and Anti-Inflammatory Activities of the Mucus of the Tropical Sea Slug Elysia crispata
Source: Molecules. 2024 Sep 27;29(19):4593. doi: 10.3390/molecules29194593 (PMC11477893; doi:10.3390/molecules29194593)
Supplement: Supplementary file 1 [file molecules-29-04593-s001.zip]

Archive with 1 entries (1 files):
- Lopes et al_Data.xlsx
