# Supplementary material for: Antimicrobial, Antioxidant and Anti-Inflammatory Activities of the Mucus of the Tropical Sea Slug Elysia crispata
Source: Molecules. 2024 Sep 27;29(19):4593. doi: 10.3390/molecules29194593 (PMC11477893; doi:10.3390/molecules29194593)
Supplement: Supplementary file 1 [file molecules-29-04593-s001.zip › Lopes et al_Data.xlsx]

## Sheet: Antimicrobial
Mucus
Bacteria strain		R1		R2		R3		R4		R5		R6		R7		R8		Average	Inhibitition		Inhibition scale
		1	2	1	2	1	2	1	2	1	2	1	2	1	2	1	2				(-): for 0 ≤ to < 0.5 (no inhibitory effect)
Enterococcus faecalis ATCC 51299	Gram +	0	0	1	0	1	1	2	1	0	1	1	1	1	1	2	0	0.8125	+		(+): 0.5 ≤ to < 1 (low inhibitory effect)
Enterococcus faecium CCUG 36804		0	0	0	1	1	1	2	2	0	0	2	0	1	1	0	1	0.75	+		(++): 1 ≤ to < 1.5 (medium inhibitory effect)
Staphylococcus aureus ATCC 29213		0	0	0	0	0	0	0	2	0	0	0	0	0	0	0	0	0.125	-		(+++): ≥ 1.5 (high inhibitory effect)
Staphylococcus aureus Z25.2		2	1	0	0	0	1	1	2	0	0	1	0	0	0	1	1	0.625	+
Staphylococcus pseudintermedius 93/23		0	0	0	0	1	1	1	1	0	1	0	0	0	0	1	1	0.4375	-
Streptococcus equi		0	1	1	1	0	1	2	2	0	1	0	0	1	1	2	2	0.9375	+
Bacillus anthracis		0	0	0	0	1	1	2	1	2	1	2	2	0	1	1	1	0.9375	+
Listeria monocytogenes 22		0	0	0	0	1	1	2	2	2	1	1	1	1	1	2	2	1.0625	++
Listeria monocytogenes CECT 935		1	1	1	0	2	1	2	2	2	1	1	1	2	1	1	1	1.25	++
Escherichia coli ATCC 25922	Gram -	0	2	0	1	1	1	2	1	0	1	0	0	0	1	2	2	0.875	+
Pseudomonas aeruginosa ATCC 27853		2	2	2	2	2	1	2	2	2	2	2	2	2	2	2	2	1.9375	+++
Pseudomonas aeruginosa Z25.1		2	1	1	1	2	2	2	2	2	2	2	2	2	2	2	2	1.8125	+++
Pseudomonas aeruginosa 74/23		1	1	1	2	2	2	2	1	0	2	2	2	2	2	2	2	1.625	+++
Aeromonas hydrophila ATCC 7966		0	0	0	0	1	1	2	2	2	2	2	2	0	0	2	2	1.125	++
Salmonella enterica CECT 443		1	0	1	1	2	0	1	1	0	0	0	0	1	1	0	1	0.625	+
Salmonella Rissen		1	0	0	0	2	2	1	2	0	0	0	0	0	1	1	2	0.75	+
Proteus mirabilis 250/23		0	0	0	0	0	0	1	0	2	0	2	0	1	2	0	2	0.625	+
Native Protein Extracts
Bacteria strain		R1		R2		R3		R4		R5		R6		R7		R8		Average	Inhibitition
		1	2	1	2	1	2	1	2	1	2	1	2	1	2	1	2
Staphylococcus aureus ATCC 29213	Gram +	1	1	1	1	1	1	1	1	1	1	1	1	1	0	1	0	0.875	+
Staphylococcus aureus Z25.2		1	1	1	1	0	1	0	1	1	1	2	2	0	0	0	0	0.75	+
Listeria monocytogenes 22		1	1	1	1	1	1	1	1	1	1	1	1	1	1	1	1	1	++
Listeria monocytogenes CECT 935		1	0	1	0	0	0	1	0	1	1	1	1	1	0	0	0	0.5	+
Pseudomonas aeruginosa ATCC 27853	Gram -	2	2	2	2	2	1	2	2	2	2	2	2	1	1	1	1	1.6875	+++
Pseudomonas aeruginosa Z25.1		2	1	2	1	1	0	1	0	2	2	2	2	2	2	2	2	1.5	+++
Pseudomonas aeruginosa 74/23		2	2	2	2	2	2	2	2	2	2	1	1	1	1	1	1	1.625	+++
		Legend
		0	No inhibitory activity
		1	Low inhibitory activity
		2	High inhibitory activity

## Sheet: Antioxidant
Sample	ABTS Inhibition (%)	Average	STDV
Concentrated Mucus 5 μL R1	33.6478	34.8766	1.75319
Concentrated Mucus 5μL R2	34.0976
Concentrated Mucus 5 μL R3	36.8843
Concentrated Mucus 10 μL R1	39.7038	42.143	2.26108
Concentrated Mucus 10 μL R2	42.5562
Concentrated Mucus 10 μL R3	44.169
Concentrated Mucus 20 μL R1	47.932	52.5837	4.10308
Concentrated Mucus 20 μL R2	54.1306
Concentrated Mucus 20 μL R3	55.6884
Concentrated Mucus 40 μL R1	62.6001	68.8718	7.70784
Concentrated Mucus 40 μL R2	66.5387
Concentrated Mucus 40 μL R3	77.4767
Native Protein 1 μg/μL R1	24.6517	22.5489	1.82105
Native Protein 1 μg/μL R2	21.492
Native Protein 1 μg/μL R3	21.503
Native Protein 2 μg/μL R1	25.6171	23.7484	1.62044
Native Protein 2 μg/μL R2	22.7318
Native Protein 2 μg/μL R3	22.8963
Native Protein 4 μg/μL R1	27.7894	26.8056	1.64719
Native Protein 4 μg/μL R2	27.7235
Native Protein 4 μg/μL R3	24.904
< 10 kDa R1	30.9051	39.9598	8.31103
< 10 kDa R2	41.7334
< 10 kDa R3	47.2408
≥ 10 kDa R1	21.9967	27.2664	4.56396
≥ 10 kDa R2	29.8519
≥ 10 kDa R3	29.9506

## Sheet: Anti-inflammatory
Sample	COX-1 inhibition (%)	Average	STDV	Cox-2 Inhibition (%)	Average	STDV
Mucus R1	55.7375	36.3575	16.7858	-	-	-
Mucus R2	26.9428
Mucus R3	26.3922
< 10 kDa R1	36.2622	37.8644	8.75208	21.4	36.2	16.5058
< 10 kDa R2	47.3069			54
< 10 kDa R3	30.0241			33.2
